# Supplementary material for: The Stability of TiO2 Phases Studied Using r2SCAN in the Hubbard-Corrected Density Functional Theory
Source: Molecules. 2025 Jan 26;30(3):560. doi: 10.3390/molecules30030560 (PMC11820048; doi:10.3390/molecules30030560)
Supplement: Supplementary file 1 [file molecules-30-00560-s001.zip]

Archive with 1 entries (1 files):
- molecules-3410395-supplementary.pdf
